# Supplementary material for: Instruments for assessing insight in psychosis: A systematic review of psychometric properties
Source: Psychol Med. 2025 Nov 26;55:e362. doi: 10.1017/S0033291725101918 (PMC12671917; doi:10.1017/S0033291725101918)
Supplement: Hazan et al. supplementary material [file S0033291725101918sup001.zip]

Archive with 5 entries (5 files):
- S0033291725101918sup001.docx
- S0033291725101918sup002.docx
- S0033291725101918sup003.docx
- S0033291725101918sup004.docx
- S0033291725101918sup005.pdf
